# Supplementary material for: Novel Cold-Adapted Recombinant Laccase KbLcc1 from Kabatiella bupleuri G3 IBMiP as a Green Catalyst in Biotransformation
Source: Int J Mol Sci. 2021 Sep 4;22(17):9593. doi: 10.3390/ijms22179593 (PMC8431773; doi:10.3390/ijms22179593)
Supplement: Supplementary file 1 [file ijms-22-09593-s001.zip]

Archive with 1 entries (1 files):
- ijms-1356440-supplementary.pdf
